# Supplementary material for: Identification of suitable reference genes for studies of Syringa pinnatifolia Hemsl
Source: FEBS Open Bio. 2021 Feb 26;11(4):1041–53. doi: 10.1002/2211-5463.13097 (PMC8016119; doi:10.1002/2211-5463.13097)
Supplement: Supplementary file 3 — Data S1. The Ct values of 12 candidate reference genes. [file FEB4-11-1041-s003.xlsx]

## Sheet: ACT
ACT	Group	Ct value
			Technical replicates 1	Technical replicates 2	Technical replicates 3
Callus group	42℃	Biological replicates 1	25.34	25.76	25.5
		Biological replicates 2	25.85	25.63	25.66
		Biological replicates 3	25.89	25.92	25.87
		Biological replicates 4	25.24	25.12	25.3
	4℃	Biological replicates 1	24.94	25.16	25.11
		Biological replicates 2	23.62	23.72	23.71
		Biological replicates 3	23.52	23.34	23.29
		Biological replicates 4	24.47	24.3	24.46
	Mannitol	Biological replicates 1	22.56	22.84	22.54
		Biological replicates 2	23	23.48	23.17
		Biological replicates 3	23.47	23.44	23.61
		Biological replicates 4	22.92	22.97	22.86
	H2O2	Biological replicates 1	25.44	25.19	25.3
		Biological replicates 2	24.52	24.2	24.27
		Biological replicates 3	24.61	24.33	24.61
		Biological replicates 4	26.03	26.17	26.21
	NaCl	Biological replicates 1	25.46	25.58	25.46
		Biological replicates 2	24.49	24.43	24.5
		Biological replicates 3	23.8	23.92	23.88
		Biological replicates 4	25.44	25.15	25.53
	ABA	Biological replicates 1	23.27	23.18	23.13
		Biological replicates 2	22.58	22.56	22.61
		Biological replicates 3	23.65	23.51	23.53
		Biological replicates 4	24.7	24.69	24.66
	MeJA	Biological replicates 1	24.11	23.93	23.91
		Biological replicates 2	23.79	23.75	23.78
		Biological replicates 3	24.13	24.19	24.18
		Biological replicates 4	27.64	27.7	27.64
	SA	Biological replicates 1	24.12	24.12	24.11
		Biological replicates 2	23.12	23.42	23.33
		Biological replicates 3	23.43	23.34	23.57
		Biological replicates 4	23.29	23.28	23.28
	Brassinolide	Biological replicates 1	25.04	24.87	24.87
		Biological replicates 2	23.62	23.84	23.63
		Biological replicates 3	24.1	24.34	24.14
		Biological replicates 4	24.49	24.72	24.68
	Zeatin	Biological replicates 1	23.92	23.95	23.82
		Biological replicates 2	24.45	24.47	24.42
		Biological replicates 3	23.53	23.55	23.71
		Biological replicates 4	25.15	25.11	24.88
	ACC	Biological replicates 1	25.19	25.44	25.22
		Biological replicates 2	25.13	25.04	25.44
		Biological replicates 3	24.46	24.34	24.54
		Biological replicates 4	25.59	25.51	25.51
	GA3	Biological replicates 1	25.14	24.78	25.28
		Biological replicates 2	25.44	25.34	25.45
		Biological replicates 3	25.01	24.98	24.87
		Biological replicates 4	24.65	24.83	24.99
	ET	Biological replicates 1	24.22	24.31	24.43
		Biological replicates 2	24.18	23.98	24.02
		Biological replicates 3	24.87	25	25.01
		Biological replicates 4	25.57	25.62	25.76
	Ethanol_50	Biological replicates 1	23.13	23	22.86
		Biological replicates 2	23.55	23.58	23.58
		Biological replicates 3	22.27	22.25	22.27
		Biological replicates 4	23.46	23.55	23.65
	Ethanol_100	Biological replicates 1	22.76	22.8	22.86
		Biological replicates 2	24.9	24.87	24.79
		Biological replicates 3	23.88	24.03	23.88
		Biological replicates 4	25.17	25.32	25.43
	CK	Biological replicates 1	24.03	24.16	23.86
		Biological replicates 2	23.27	23.51	23.44
		Biological replicates 3	24.76	24.67	24.71
		Biological replicates 4	22.98	22.97	22.93
Differentiated group	Leaf	Biological replicates 1	24.18	24.24	24.22
		Biological replicates 2	24.32	24.18	24.32
		Biological replicates 3	23.57	23.95	23.86
		Biological replicates 4	24.8	24.67	24.99
	Petiole	Biological replicates 1	21.76	21.84	21.73
		Biological replicates 2	21.66	21.57	21.69
		Biological replicates 3	22.32	22.14	22.51
		Biological replicates 4	22.2	22.11	21.89
	Young stem	Biological replicates 1	25.94	25.87	25.98
		Biological replicates 2	25.45	25.8	25.8
		Biological replicates 3	26.11	26.44	26.44
		Biological replicates 4	26.1	26.06	26.07
	Primary root	Biological replicates 1	25.31	25.58	25.33
		Biological replicates 2	23.99	23.63	24.08
		Biological replicates 3	25.01	24.63	24.63
		Biological replicates 4	24.56	24.54	24.59
	Fibrous root	Biological replicates 1	26.09	26.43	26.21
		Biological replicates 2	26.85	27.09	27.22
		Biological replicates 3	25.87	25.73	26.16
		Biological replicates 4	26.84	26.75	26.81
	Wild wood stem	Biological replicates 1	26.79	26.77	27.21
		Biological replicates 2	24.93	24.64	24.77
		Biological replicates 3	28.18	28.2	28.16
		Biological replicates 4	28.1	27.81	27.93
	Cultivated wood stem	Biological replicates 1	28.43	28.46	28.55
		Biological replicates 2	28.33	28.74	28.54
		Biological replicates 3	28.99	28.7	29.13
		Biological replicates 4	29.01	29.29	28.94

## Sheet: bHLH
bHLH	Group	Ct value
			Technical replicates 1	Technical replicates 2	Technical replicates 3
Callus group	42℃	Biological replicates 1	27.49	27.82	27.6
		Biological replicates 2	25.91	26.36	26.03
		Biological replicates 3	27.14	27.54	27.48
		Biological replicates 4	26.8	26.54	26.88
	4℃	Biological replicates 1	24.11	24.09	23.89
		Biological replicates 2	23.12	23.02	23.07
		Biological replicates 3	21.78	21.45	21.76
		Biological replicates 4	21.47	21.14	21.22
	Mannitol	Biological replicates 1	24.9	24.44	24.53
		Biological replicates 2	25.04	24.83	25.29
		Biological replicates 3	25.56	25.44	25.54
		Biological replicates 4	25.1	24.66	24.96
	H2O2	Biological replicates 1	24.52	24.64	24.31
		Biological replicates 2	23.82	24.04	23.76
		Biological replicates 3	24.55	24.59	24.74
		Biological replicates 4	24.28	24.52	24.2
	NaCl	Biological replicates 1	25.53	25.3	25.59
		Biological replicates 2	25	25.13	25.45
		Biological replicates 3	24.59	24.68	24.69
		Biological replicates 4	25.51	25.78	25.34
	ABA	Biological replicates 1	23.66	23.76	23.6
		Biological replicates 2	23.16	23.49	23.61
		Biological replicates 3	23.44	23.31	23.29
		Biological replicates 4	24.16	23.78	23.94
	MeJA	Biological replicates 1	23.29	23.59	23.52
		Biological replicates 2	24.24	24.35	24.11
		Biological replicates 3	24.94	24.76	24.96
		Biological replicates 4	25.59	25.73	25.87
	SA	Biological replicates 1	24.23	24.3	24.57
		Biological replicates 2	24.66	24.55	24.63
		Biological replicates 3	25.09	24.92	24.88
		Biological replicates 4	24.55	24.49	24.71
	Brassinolide	Biological replicates 1	27.89	27.52	27.98
		Biological replicates 2	24.79	25.05	24.93
		Biological replicates 3	26.81	26.87	26.83
		Biological replicates 4	24.45	24.46	24.23
	Zeatin	Biological replicates 1	24.26	24.3	24.26
		Biological replicates 2	25.17	25.32	25.46
		Biological replicates 3	22.5	22.57	22.65
		Biological replicates 4	26.18	26.3	26.04
	ACC	Biological replicates 1	25.72	25.63	25.76
		Biological replicates 2	24.57	24.8	24.79
		Biological replicates 3	24.51	24.27	24.76
		Biological replicates 4	24.7	24.45	24.64
	GA3	Biological replicates 1	25.56	25.08	25.2
		Biological replicates 2	24.79	24.78	24.58
		Biological replicates 3	24.92	25.01	25
		Biological replicates 4	24.02	24.21	24.28
	ET	Biological replicates 1	25.82	25.73	25.63
		Biological replicates 2	25.3	24.97	25.16
		Biological replicates 3	25.92	25.63	25.46
		Biological replicates 4	25.28	25.51	25.6
	Ethanol_50	Biological replicates 1	24.77	24.84	24.75
		Biological replicates 2	23.17	23.44	23.5
		Biological replicates 3	22.72	22.68	22.84
		Biological replicates 4	24	24.14	24
	Ethanol_100	Biological replicates 1	23.81	23.5	23.69
		Biological replicates 2	24.44	24.33	24.46
		Biological replicates 3	23.98	23.84	23.95
		Biological replicates 4	24.55	24.67	24.89
	CK	Biological replicates 1	26.14	26.41	25.95
		Biological replicates 2	24.84	24.87	25.03
		Biological replicates 3	26.3	26.56	26.77
		Biological replicates 4	25.61	25.53	25.19
Differentiated group	Leaf	Biological replicates 1	23.81	23.9	23.75
		Biological replicates 2	23.22	23.25	23.25
		Biological replicates 3	23.78	23.78	23.91
		Biological replicates 4	24.21	24.6	24.51
	Petiole	Biological replicates 1	19.51	19.65	19.17
		Biological replicates 2	19.9	19.62	19.66
		Biological replicates 3	20.29	20.58	20.15
		Biological replicates 4	19.76	19.66	19.57
	Young stem	Biological replicates 1	24.57	24.9	24.85
		Biological replicates 2	24.65	24.93	25.02
		Biological replicates 3	24.2	24.09	23.92
		Biological replicates 4	24.22	24.21	24.1
	Primary root	Biological replicates 1	24.86	24.77	24.91
		Biological replicates 2	23.3	23.66	23.27
		Biological replicates 3	22.68	22.77	22.73
		Biological replicates 4	22.5	22.53	22.28
	Fibrous root	Biological replicates 1	20.69	21	20.85
		Biological replicates 2	22.73	22.57	22.64
		Biological replicates 3	20.71	20.7	20.65
		Biological replicates 4	21.25	21.2	21.14
	Wild wood stem	Biological replicates 1	23.43	23.66	23.34
		Biological replicates 2	23.53	23.1	23.41
		Biological replicates 3	23.63	23.9	23.5
		Biological replicates 4	25.63	25.43	25.35
	Cultivated wood stem	Biological replicates 1	25.79	25.53	25.43
		Biological replicates 2	26.33	26.39	26.69
		Biological replicates 3	27.52	27.43	27.11
		Biological replicates 4	25.82	25.5	25.58

## Sheet: EF1α
EF1α	Group	Ct value
			Technical replicates 1	Technical replicates 2	Technical replicates 3
Callus group	42℃	Biological replicates 1	17.91	18.07	17.97
		Biological replicates 2	18.82	18.71	18.76
		Biological replicates 3	18.33	18.16	18.18
		Biological replicates 4	18.18	18.17	18.42
	4℃	Biological replicates 1	19.32	19.15	19.21
		Biological replicates 2	17.72	17.64	17.58
		Biological replicates 3	16.99	16.96	16.97
		Biological replicates 4	17.99	17.91	17.94
	Mannitol	Biological replicates 1	16.06	16.14	16
		Biological replicates 2	16.75	16.87	16.75
		Biological replicates 3	16.94	16.89	16.91
		Biological replicates 4	16.64	16.69	16.67
	H2O2	Biological replicates 1	19.59	19.73	19.73
		Biological replicates 2	16.52	16.63	16.7
		Biological replicates 3	17.79	17.74	17.76
		Biological replicates 4	17.67	17.63	17.57
	NaCl	Biological replicates 1	18.08	18.02	17.93
		Biological replicates 2	17.46	17.44	17.43
		Biological replicates 3	16.96	16.94	17.06
		Biological replicates 4	18.1	18.04	18.08
	ABA	Biological replicates 1	16.71	16.9	16.83
		Biological replicates 2	16.27	16.5	16.57
		Biological replicates 3	17.88	17.75	17.82
		Biological replicates 4	18.88	18.9	18.89
	MeJA	Biological replicates 1	18.56	18.48	18.52
		Biological replicates 2	17.6	17.56	17.57
		Biological replicates 3	17.72	17.67	17.67
		Biological replicates 4	17.8	17.71	17.68
	SA	Biological replicates 1	17.55	17.56	17.6
		Biological replicates 2	17.05	17.06	17.15
		Biological replicates 3	17.65	17.64	17.68
		Biological replicates 4	17.73	17.65	17.79
	Brassinolide	Biological replicates 1	17.62	17.58	17.25
		Biological replicates 2	17.44	17.11	17.28
		Biological replicates 3	17.42	17.32	17.33
		Biological replicates 4	17.63	17.99	17.86
	Zeatin	Biological replicates 1	16.94	16.94	16.88
		Biological replicates 2	17.55	17.46	17.47
		Biological replicates 3	17.87	17.93	17.93
		Biological replicates 4	19.3	19.52	19.46
	ACC	Biological replicates 1	17.48	17.61	17.59
		Biological replicates 2	18.21	18.32	18.48
		Biological replicates 3	17.52	17.49	17.59
		Biological replicates 4	17.86	17.74	17.89
	GA3	Biological replicates 1	18.49	18.49	18.19
		Biological replicates 2	18.63	18.59	18.72
		Biological replicates 3	18.13	18.15	18.2
		Biological replicates 4	17.48	17.45	17.43
	ET	Biological replicates 1	18.12	18.22	18.46
		Biological replicates 2	17.59	17.54	17.6
		Biological replicates 3	17.53	17.68	17.8
		Biological replicates 4	18.11	18.29	18.24
	Ethanol_50	Biological replicates 1	17.27	17.14	17.19
		Biological replicates 2	17.04	17.05	17.05
		Biological replicates 3	16.18	16.42	16.31
		Biological replicates 4	17.87	17.82	17.86
	Ethanol_100	Biological replicates 1	16.66	16.69	16.67
		Biological replicates 2	19.12	19.16	19.05
		Biological replicates 3	17.75	17.71	17.55
		Biological replicates 4	19.12	18.96	19.12
	CK	Biological replicates 1	17.99	18.02	17.93
		Biological replicates 2	16.82	16.89	16.95
		Biological replicates 3	18.66	18.58	18.48
		Biological replicates 4	16.49	16.49	16.46
Differentiated group	Leaf	Biological replicates 1	18.42	18.2	18.08
		Biological replicates 2	19.22	19	19.05
		Biological replicates 3	18.8	18.47	18.75
		Biological replicates 4	19.98	19.94	19.93
	Petiole	Biological replicates 1	17.42	17.55	17.24
		Biological replicates 2	17	16.99	17.02
		Biological replicates 3	17.88	17.9	17.88
		Biological replicates 4	17.96	17.8	17.8
	Young stem	Biological replicates 1	20.48	20.76	20.52
		Biological replicates 2	21.9	21.82	21.86
		Biological replicates 3	21.54	21.3	21.45
		Biological replicates 4	22.13	22.11	22.09
	Primary root	Biological replicates 1	22.48	22.79	22.83
		Biological replicates 2	18.9	19.05	19.29
		Biological replicates 3	21.16	21.15	21.28
		Biological replicates 4	20.97	20.9	20.86
	Fibrous root	Biological replicates 1	20.79	20.78	20.81
		Biological replicates 2	21.57	21.73	21.49
		Biological replicates 3	20.65	20.64	20.47
		Biological replicates 4	21.55	21.44	21.3
	Wild wood stem	Biological replicates 1	19.72	19.99	19.83
		Biological replicates 2	18.98	19.21	18.73
		Biological replicates 3	20.18	19.97	19.97
		Biological replicates 4	22.75	22.6	22.61
	Cultivated wood stem	Biological replicates 1	20.4	20.29	20.47
		Biological replicates 2	21.5	21.49	21.1
		Biological replicates 3	20.23	20.55	20.67
		Biological replicates 4	21.41	21.51	21.44

## Sheet: Helicase
Helicase	Group	Ct value
			Technical replicates 1	Technical replicates 2	Technical replicates 3
Callus group	42℃	Biological replicates 1	26.04	25.83	25.81
		Biological replicates 2	25.61	25.48	25.72
		Biological replicates 3	24.76	24.94	24.84
		Biological replicates 4	25.01	24.94	24.8
	4℃	Biological replicates 1	27.07	27.25	27.02
		Biological replicates 2	23.81	24.18	24.02
		Biological replicates 3	24.89	25.04	25.02
		Biological replicates 4	27.05	27.02	27.16
	Mannitol	Biological replicates 1	25.42	25.18	25.61
		Biological replicates 2	25.1	25.13	25.05
		Biological replicates 3	25.31	25.34	25.33
		Biological replicates 4	24.82	24.92	25.03
	H2O2	Biological replicates 1	25.76	25.65	25.7
		Biological replicates 2	25.55	25.29	25.43
		Biological replicates 3	25.7	25.97	25.96
		Biological replicates 4	25.73	25.44	25.63
	NaCl	Biological replicates 1	25.86	25.98	25.84
		Biological replicates 2	25.76	25.96	25.93
		Biological replicates 3	25.14	25.42	25.01
		Biological replicates 4	25.61	25.75	25.67
	ABA	Biological replicates 1	24.71	24.76	24.64
		Biological replicates 2	24.43	24.69	24.52
		Biological replicates 3	25.91	25.84	26
		Biological replicates 4	27.21	27.2	27.09
	MeJA	Biological replicates 1	25.48	25.44	25.51
		Biological replicates 2	24.68	24.72	24.69
		Biological replicates 3	24.26	24.28	24.45
		Biological replicates 4	24.69	24.62	24.64
	SA	Biological replicates 1	24.71	24.7	24.8
		Biological replicates 2	24.26	24.48	24.28
		Biological replicates 3	24.59	24.66	24.59
		Biological replicates 4	24.26	24.26	24.27
	Brassinolide	Biological replicates 1	25.61	25.48	25.63
		Biological replicates 2	24.9	24.91	25.1
		Biological replicates 3	24.7	24.71	24.63
		Biological replicates 4	25.46	25.44	25.59
	Zeatin	Biological replicates 1	25.81	25.83	25.77
		Biological replicates 2	26.17	26.24	26.21
		Biological replicates 3	25.86	26	25.95
		Biological replicates 4	25.85	25.93	25.8
	ACC	Biological replicates 1	26.9	27	26.82
		Biological replicates 2	29.47	29.16	29.24
		Biological replicates 3	25.53	25.55	25.53
		Biological replicates 4	25.83	25.91	25.87
	GA3	Biological replicates 1	26.07	26.06	26.18
		Biological replicates 2	26.18	26.32	26.26
		Biological replicates 3	25.91	26.05	25.9
		Biological replicates 4	25.58	25.51	25.33
	ET	Biological replicates 1	26.08	26.31	26.03
		Biological replicates 2	26.32	26.28	26.29
		Biological replicates 3	26.52	26.67	26.93
		Biological replicates 4	27.33	27.62	27.33
	Ethanol_50	Biological replicates 1	26.19	26.13	26.23
		Biological replicates 2	25.51	25.52	25.54
		Biological replicates 3	24.75	24.76	24.88
		Biological replicates 4	26.45	26.43	26.28
	Ethanol_100	Biological replicates 1	24.44	24.32	24.27
		Biological replicates 2	28.03	28.2	28.44
		Biological replicates 3	25.47	25.5	25.49
		Biological replicates 4	28.13	27.88	28.05
	CK	Biological replicates 1	25.56	25.49	25.57
		Biological replicates 2	24.31	24.14	24.58
		Biological replicates 3	27.04	26.95	27.06
		Biological replicates 4	24.52	24.51	24.48
Differentiated group	Leaf	Biological replicates 1	26.82	26.92	27
		Biological replicates 2	27.62	27.62	27.67
		Biological replicates 3	27.47	27.41	27.61
		Biological replicates 4	29.39	29.22	29.09
	Petiole	Biological replicates 1	25.6	25.66	25.65
		Biological replicates 2	25.31	25.25	25.49
		Biological replicates 3	25.72	25.74	25.9
		Biological replicates 4	26.24	26.19	26.25
	Young stem	Biological replicates 1	28.8	28.95	29.04
		Biological replicates 2	30.06	30.34	30.49
		Biological replicates 3	29.52	29.72	29.31
		Biological replicates 4	30.68	30.76	30.41
	Primary root	Biological replicates 1	32.42	32.32	32.59
		Biological replicates 2	31.27	30.86	30.97
		Biological replicates 3	31.15	31.56	31.24
		Biological replicates 4	31.01	31.01	30.71
	Fibrous root	Biological replicates 1	27.57	27.68	27.75
		Biological replicates 2	29.12	29.26	29.47
		Biological replicates 3	27.05	27.43	27.09
		Biological replicates 4	28.23	27.96	28.46
	Wild wood stem	Biological replicates 1	25.61	25.52	25.52
		Biological replicates 2	28.16	28.27	28.22
		Biological replicates 3	25.27	25.27	25.06
		Biological replicates 4	29.24	29.37	29.4
	Cultivated wood stem	Biological replicates 1	26.33	26.51	26.78
		Biological replicates 2	27.6	27.33	27.24
		Biological replicates 3	28.05	28.17	28.07
		Biological replicates 4	27.63	27.32	27.5

## Sheet: PP2A
PP2A	Group	Ct value
			Technical replicates 1	Technical replicates 2	Technical replicates 3
Callus group	42℃	Biological replicates 1	21.9	21.86	21.78
		Biological replicates 2	22.09	22.07	22.02
		Biological replicates 3	21.8	21.83	21.71
		Biological replicates 4	21.34	21.42	21.28
	4℃	Biological replicates 1	22.94	23.04	23.05
		Biological replicates 2	21.57	21.44	21.5
		Biological replicates 3	20.98	21.05	21.03
		Biological replicates 4	22.51	22.54	22.42
	Mannitol	Biological replicates 1	20.77	20.79	20.79
		Biological replicates 2	20.99	21.11	20.96
		Biological replicates 3	21.47	21.46	21.32
		Biological replicates 4	20.79	20.76	20.82
	H2O2	Biological replicates 1	22.59	22.6	22.77
		Biological replicates 2	21.78	21.63	21.89
		Biological replicates 3	21.96	21.81	21.95
		Biological replicates 4	21.6	21.56	21.5
	NaCl	Biological replicates 1	21.88	21.89	21.93
		Biological replicates 2	21.22	21.18	21.31
		Biological replicates 3	20.93	20.83	20.92
		Biological replicates 4	21.57	21.59	21.71
	ABA	Biological replicates 1	20.71	20.73	20.56
		Biological replicates 2	20.16	20.22	20.19
		Biological replicates 3	21.75	21.73	21.87
		Biological replicates 4	22.74	22.84	22.88
	MeJA	Biological replicates 1	21.64	21.64	21.61
		Biological replicates 2	21.07	20.92	21.02
		Biological replicates 3	21.02	21.02	21.06
		Biological replicates 4	20.99	21.01	21.01
	SA	Biological replicates 1	21.27	21.29	21.25
		Biological replicates 2	20.81	20.9	20.86
		Biological replicates 3	21.04	20.93	21.02
		Biological replicates 4	20.87	20.78	20.89
	Brassinolide	Biological replicates 1	21.47	21.55	21.55
		Biological replicates 2	21.17	21.15	21.06
		Biological replicates 3	21.22	21.09	21.16
		Biological replicates 4	21.59	21.54	21.6
	Zeatin	Biological replicates 1	21.27	21.16	21.16
		Biological replicates 2	21.73	21.77	21.77
		Biological replicates 3	21.96	21.86	21.84
		Biological replicates 4	22.16	22.2	22.18
	ACC	Biological replicates 1	22.05	22.1	22.26
		Biological replicates 2	22.98	23.12	22.93
		Biological replicates 3	21.68	21.64	21.64
		Biological replicates 4	21.9	21.87	21.86
	GA3	Biological replicates 1	22.53	22.22	22.43
		Biological replicates 2	22.56	22.49	22.55
		Biological replicates 3	22.12	22.16	22.16
		Biological replicates 4	21.56	21.65	21.67
	ET	Biological replicates 1	22.47	22.45	22.55
		Biological replicates 2	21.72	21.45	21.74
		Biological replicates 3	21.96	22.06	22.04
		Biological replicates 4	22.73	22.74	22.83
	Ethanol_50	Biological replicates 1	20.72	20.62	20.77
		Biological replicates 2	21.31	21.28	21.33
		Biological replicates 3	20.58	20.54	20.42
		Biological replicates 4	21.68	21.6	21.66
	Ethanol_100	Biological replicates 1	20.54	20.57	20.55
		Biological replicates 2	23.21	23.14	23.18
		Biological replicates 3	21.54	21.72	21.57
		Biological replicates 4	23.25	23.2	23.17
	CK	Biological replicates 1	21.62	21.58	21.67
		Biological replicates 2	20.52	20.58	20.51
		Biological replicates 3	22.44	22.48	22.46
		Biological replicates 4	20.01	20.1	20.1
Differentiated group	Leaf	Biological replicates 1	22.81	22.86	22.86
		Biological replicates 2	23.42	23.19	23.18
		Biological replicates 3	23.27	23.16	23.17
		Biological replicates 4	24.74	24.58	24.65
	Petiole	Biological replicates 1	21.05	21.17	21.19
		Biological replicates 2	20.85	20.98	21.27
		Biological replicates 3	21.91	21.69	21.95
		Biological replicates 4	21.67	21.71	21.67
	Young stem	Biological replicates 1	24.42	24.59	24.32
		Biological replicates 2	26.42	26.09	26.18
		Biological replicates 3	25.09	25.17	25.12
		Biological replicates 4	26.24	26.27	26.05
	Primary root	Biological replicates 1	29.71	30.05	30.2
		Biological replicates 2	26.3	26.47	26.42
		Biological replicates 3	26.61	26.65	26.73
		Biological replicates 4	26.45	26.43	26.45
	Fibrous root	Biological replicates 1	24.72	24.73	24.99
		Biological replicates 2	26.53	26.37	26.69
		Biological replicates 3	24.7	24.75	24.65
		Biological replicates 4	25.52	25.6	25.51
	Wild wood stem	Biological replicates 1	23.88	23.76	23.75
		Biological replicates 2	24.32	24.51	24.56
		Biological replicates 3	23.72	23.78	23.72
		Biological replicates 4	27.19	27.44	27.22
	Cultivated wood stem	Biological replicates 1	23.61	23.89	23.76
		Biological replicates 2	23.97	24.11	24.02
		Biological replicates 3	24.89	25.08	25.14
		Biological replicates 4	24.25	24.19	24.53

## Sheet: PTB
PTB	Group	Ct value
			Technical replicates 1	Technical replicates 2	Technical replicates 3
Callus group	42℃	Biological replicates 1	23.91	24.2	24.19
		Biological replicates 2	24.16	24.12	24.24
		Biological replicates 3	23.73	23.74	23.95
		Biological replicates 4	23.65	23.59	23.5
	4℃	Biological replicates 1	25.2	25.49	25.46
		Biological replicates 2	23.89	23.82	23.53
		Biological replicates 3	23.47	23.59	23.62
		Biological replicates 4	24.76	24.82	25.11
	Mannitol	Biological replicates 1	22.51	22.41	22.57
		Biological replicates 2	23	22.76	22.74
		Biological replicates 3	22.86	22.96	23.02
		Biological replicates 4	22.59	22.69	22.63
	H2O2	Biological replicates 1	23.55	23.57	23.66
		Biological replicates 2	22.96	22.82	22.94
		Biological replicates 3	23.48	23.32	23.42
		Biological replicates 4	23.06	22.94	22.89
	NaCl	Biological replicates 1	23.86	23.82	23.89
		Biological replicates 2	23.51	23.53	23.46
		Biological replicates 3	22.87	22.87	23.08
		Biological replicates 4	23.93	23.61	23.75
	ABA	Biological replicates 1	22.92	23.18	22.7
		Biological replicates 2	22.57	22.68	22.55
		Biological replicates 3	23.96	24.14	23.92
		Biological replicates 4	25.31	25.16	25.15
	MeJA	Biological replicates 1	23.79	23.67	23.81
		Biological replicates 2	23.45	23.27	23.49
		Biological replicates 3	23.15	23.16	23.49
		Biological replicates 4	23.47	23.52	23.18
	SA	Biological replicates 1	23.07	23.02	23.14
		Biological replicates 2	22.85	22.71	22.7
		Biological replicates 3	22.92	22.99	22.76
		Biological replicates 4	22.53	22.65	22.61
	Brassinolide	Biological replicates 1	23.31	23.47	23.31
		Biological replicates 2	23.06	23.07	23.11
		Biological replicates 3	23.33	23.44	23.54
		Biological replicates 4	22.8	22.92	22.81
	Zeatin	Biological replicates 1	22.61	22.59	22.85
		Biological replicates 2	23.49	23.45	23.49
		Biological replicates 3	23.51	23.49	23.57
		Biological replicates 4	25.34	25.26	25.66
	ACC	Biological replicates 1	24.42	24.15	24.37
		Biological replicates 2	25.46	25.41	25.31
		Biological replicates 3	23.44	23.49	23.32
		Biological replicates 4	23.72	23.66	23.84
	GA3	Biological replicates 1	23.89	24.17	24.01
		Biological replicates 2	24	24.14	24
		Biological replicates 3	23.55	23.3	23.24
		Biological replicates 4	22.78	22.92	22.77
	ET	Biological replicates 1	24.72	24.77	24.65
		Biological replicates 2	23.3	23.55	23.59
		Biological replicates 3	24.03	24.1	24.03
		Biological replicates 4	24.67	25.02	24.86
	Ethanol_50	Biological replicates 1	22.88	22.94	22.72
		Biological replicates 2	23.8	23.79	23.74
		Biological replicates 3	22.85	22.5	22.76
		Biological replicates 4	23.86	24.12	23.95
	Ethanol_100	Biological replicates 1	22.74	22.95	22.93
		Biological replicates 2	25.51	25.33	25.26
		Biological replicates 3	23.74	23.68	23.64
		Biological replicates 4	25.45	25.6	25.5
	CK	Biological replicates 1	23.87	24.18	24
		Biological replicates 2	23.42	23.45	23.48
		Biological replicates 3	25.63	25.5	25.51
		Biological replicates 4	22.6	22.99	23.02
Differentiated group	Leaf	Biological replicates 1	27.12	27.28	27.27
		Biological replicates 2	26.03	25.67	26.03
		Biological replicates 3	28.78	28.6	28.66
		Biological replicates 4	31.6	31.24	31.48
	Petiole	Biological replicates 1	24.44	24.46	24.49
		Biological replicates 2	28.53	28.22	28.05
		Biological replicates 3	28.41	28.86	28.5
		Biological replicates 4	24.72	24.92	24.92
	Young stem	Biological replicates 1	30.3	30.05	29.85
		Biological replicates 2	30.76	30.4	30.88
		Biological replicates 3	27.88	27.85	28.13
		Biological replicates 4	28.83	29.26	28.93
	Primary root	Biological replicates 1	33.88	34.6	34.98
		Biological replicates 2	31.11	31.27	31.46
		Biological replicates 3	28.9	29.08	29.02
		Biological replicates 4	28.51	28.52	28.33
	Fibrous root	Biological replicates 1	27.43	27.79	27.61
		Biological replicates 2	29.44	29.54	29.31
		Biological replicates 3	27.64	27.6	27.48
		Biological replicates 4	28.52	28.36	28.59
	Wild wood stem	Biological replicates 1	25.33	25.7	25.59
		Biological replicates 2	29.58	29.57	29.88
		Biological replicates 3	25.49	25.88	25.47
		Biological replicates 4	28.85	28.65	28.79
	Cultivated wood stem	Biological replicates 1	26.23	26.57	26.43
		Biological replicates 2	29.05	28.84	28.89
		Biological replicates 3	29.29	29.52	29.29
		Biological replicates 4	27.18	26.83	27.17

## Sheet: TBP
TBP	Group	Ct value
			Technical replicates 1	Technical replicates 2	Technical replicates 3
Callus group	42℃	Biological replicates 1	22.32	22.01	21.91
		Biological replicates 2	21.71	21.89	21.48
		Biological replicates 3	20.65	20.4	20.35
		Biological replicates 4	21.16	21.16	20.72
	4℃	Biological replicates 1	22.89	22.88	22.95
		Biological replicates 2	22.01	21.57	21.73
		Biological replicates 3	21.82	21.76	21.82
		Biological replicates 4	21.71	21.73	21.76
	Mannitol	Biological replicates 1	20.6	20.47	20.57
		Biological replicates 2	20.81	20.9	20.94
		Biological replicates 3	21.12	21.06	21.15
		Biological replicates 4	20.72	20.64	20.66
	H2O2	Biological replicates 1	21.88	22.2	22.08
		Biological replicates 2	21.1	21.21	21.29
		Biological replicates 3	21.7	21.81	21.98
		Biological replicates 4	21.2	21.59	21.5
	NaCl	Biological replicates 1	21.82	21.69	21.8
		Biological replicates 2	21.45	21.19	21.22
		Biological replicates 3	20.81	20.9	20.84
		Biological replicates 4	21.27	21.28	21.31
	ABA	Biological replicates 1	20.65	20.87	20.74
		Biological replicates 2	20.49	20.61	20.48
		Biological replicates 3	21.67	21.63	21.66
		Biological replicates 4	22.91	22.99	22.92
	MeJA	Biological replicates 1	21.75	21.88	21.81
		Biological replicates 2	21.03	21.22	21.08
		Biological replicates 3	21.08	21.2	21.15
		Biological replicates 4	21.13	21.08	21.04
	SA	Biological replicates 1	21.78	21.75	21.7
		Biological replicates 2	20.83	20.89	20.92
		Biological replicates 3	20.93	20.79	20.94
		Biological replicates 4	20.11	20.5	20.46
	Brassinolide	Biological replicates 1	21.54	21.58	21.56
		Biological replicates 2	21.49	21.27	21.48
		Biological replicates 3	21.16	21.16	21.16
		Biological replicates 4	21.72	21.72	21.77
	Zeatin	Biological replicates 1	21.17	21.2	21.18
		Biological replicates 2	21.79	21.79	21.96
		Biological replicates 3	21.57	21.59	21.56
		Biological replicates 4	21.7	21.76	21.94
	ACC	Biological replicates 1	21.99	22.03	21.95
		Biological replicates 2	21.81	21.87	21.83
		Biological replicates 3	21.47	21.22	21.47
		Biological replicates 4	21.78	21.84	21.81
	GA3	Biological replicates 1	22.52	22.74	22.64
		Biological replicates 2	22.04	22.21	22.22
		Biological replicates 3	21.56	21.67	21.54
		Biological replicates 4	21.09	21.01	21.15
	ET	Biological replicates 1	22.22	22.08	22.33
		Biological replicates 2	21.51	21.45	21.53
		Biological replicates 3	22.17	22.04	22.13
		Biological replicates 4	22.62	22.64	22.46
	Ethanol_50	Biological replicates 1	21.44	21.53	21.3
		Biological replicates 2	22.05	22.14	22.16
		Biological replicates 3	21.03	20.93	21.09
		Biological replicates 4	22.34	22.15	22.31
	Ethanol_100	Biological replicates 1	20.86	20.93	20.97
		Biological replicates 2	23.26	23.32	23.45
		Biological replicates 3	22.08	21.93	21.96
		Biological replicates 4	22.67	22.91	22.78
	CK	Biological replicates 1	23.21	23.21	23.22
		Biological replicates 2	22.13	22.27	22.57
		Biological replicates 3	21.26	21.47	21.71
		Biological replicates 4	20.39	20.22	20.3
Differentiated group	Leaf	Biological replicates 1	22.54	22.66	22.52
		Biological replicates 2	23.16	23.07	23.05
		Biological replicates 3	22.84	22.78	22.74
		Biological replicates 4	23.46	23.22	23.25
	Petiole	Biological replicates 1	21.69	21.76	21.67
		Biological replicates 2	21.47	21.31	21.29
		Biological replicates 3	22.03	22	22.13
		Biological replicates 4	22.1	22.08	21.89
	Young stem	Biological replicates 1	23.98	23.92	24.33
		Biological replicates 2	24.82	24.74	24.77
		Biological replicates 3	24.42	24.49	24.53
		Biological replicates 4	24.83	24.79	24.74
	Primary root	Biological replicates 1	26.31	26.28	26.14
		Biological replicates 2	24.14	24.18	24.16
		Biological replicates 3	24.42	24.56	24.32
		Biological replicates 4	24.18	24.16	24.1
	Fibrous root	Biological replicates 1	23.58	23.76	23.74
		Biological replicates 2	25.68	25.65	25.47
		Biological replicates 3	23.49	23.58	23.67
		Biological replicates 4	24.27	24.3	24.26
	Wild wood stem	Biological replicates 1	23.78	23.89	23.86
		Biological replicates 2	22.98	23.36	23.39
		Biological replicates 3	23.97	23.93	24.08
		Biological replicates 4	26	26.01	26.17
	Cultivated wood stem	Biological replicates 1	23.59	23.51	23.56
		Biological replicates 2	23.69	23.87	23.7
		Biological replicates 3	24.31	24.53	24.49
		Biological replicates 4	23.7	23.75	23.65

## Sheet: TIP41
TIP41	Group	Ct value
			Technical replicates 1	Technical replicates 2	Technical replicates 3
Callus group	42℃	Biological replicates 1	22.99	22.88	23.03
		Biological replicates 2	24.45	24.91	24.78
		Biological replicates 3	21.63	21.52	21.45
		Biological replicates 4	22.93	23.09	23.22
	4℃	Biological replicates 1	23.76	23.71	24.17
		Biological replicates 2	22.92	22.61	22.8
		Biological replicates 3	21.97	21.84	21.99
		Biological replicates 4	22.12	21.97	22.3
	Mannitol	Biological replicates 1	20.89	21.08	21.24
		Biological replicates 2	21.64	21.31	21.44
		Biological replicates 3	21.65	21.66	21.76
		Biological replicates 4	21.02	21.24	21.24
	H2O2	Biological replicates 1	21.83	21.8	21.99
		Biological replicates 2	20.86	20.88	20.99
		Biological replicates 3	21.56	21.65	21.6
		Biological replicates 4	21.31	21.22	21.21
	NaCl	Biological replicates 1	22.58	22.66	22.72
		Biological replicates 2	21.9	21.85	21.84
		Biological replicates 3	21.16	20.88	21.33
		Biological replicates 4	21.54	21.86	21.83
	ABA	Biological replicates 1	21.99	21.97	22.06
		Biological replicates 2	21.61	21.68	21.58
		Biological replicates 3	22.65	22.34	22.6
		Biological replicates 4	23.01	23.02	23.14
	MeJA	Biological replicates 1	22.34	22.3	22.1
		Biological replicates 2	21.8	22.07	22.27
		Biological replicates 3	21.81	22.02	21.92
		Biological replicates 4	21.62	21.74	21.67
	SA	Biological replicates 1	22.21	22.06	22.08
		Biological replicates 2	21.19	20.94	21.03
		Biological replicates 3	21.46	21.42	21.6
		Biological replicates 4	21.81	21.7	21.55
	Brassinolide	Biological replicates 1	21.74	21.85	21.77
		Biological replicates 2	20.73	20.91	20.88
		Biological replicates 3	21.05	21.21	21.24
		Biological replicates 4	21.29	21.63	21.18
	Zeatin	Biological replicates 1	21.3	21.29	21.34
		Biological replicates 2	21.97	22.04	21.99
		Biological replicates 3	21.52	21.76	21.74
		Biological replicates 4	22.1	22.19	22.21
	ACC	Biological replicates 1	22.08	22.21	22.2
		Biological replicates 2	21.67	21.69	21.9
		Biological replicates 3	21.62	21.88	21.79
		Biological replicates 4	22.02	22.26	22.2
	GA3	Biological replicates 1	22.15	22.6	22.59
		Biological replicates 2	22.52	22.76	22.78
		Biological replicates 3	21.97	21.93	22.19
		Biological replicates 4	21.09	21.53	21.56
	ET	Biological replicates 1	22.82	22.61	22.67
		Biological replicates 2	21.71	21.87	21.76
		Biological replicates 3	22.93	22.74	22.69
		Biological replicates 4	22.58	22.73	22.95
	Ethanol_50	Biological replicates 1	22.48	22.17	22.3
		Biological replicates 2	22.16	22.5	22.37
		Biological replicates 3	21.51	21.24	21.27
		Biological replicates 4	22.94	22.54	23
	Ethanol_100	Biological replicates 1	22.6	22.42	22.89
		Biological replicates 2	23.78	23.85	23.95
		Biological replicates 3	22.44	22.75	22.91
		Biological replicates 4	22.45	22.86	22.64
	CK	Biological replicates 1	22.83	22.97	23.15
		Biological replicates 2	20.85	20.89	20.81
		Biological replicates 3	22	22.3	22.19
		Biological replicates 4	21.52	21.22	21.71
Differentiated group	Leaf	Biological replicates 1	23	23.12	23
		Biological replicates 2	23.12	23.2	23.17
		Biological replicates 3	23.3	23.51	23.62
		Biological replicates 4	23.79	23.93	23.87
	Petiole	Biological replicates 1	21.92	22.17	22.02
		Biological replicates 2	22.28	22.18	22.08
		Biological replicates 3	23	23.2	23.41
		Biological replicates 4	22.52	22.43	22.19
	Young stem	Biological replicates 1	24.85	25.31	25
		Biological replicates 2	25.31	25.71	25.53
		Biological replicates 3	24.88	24.73	24.79
		Biological replicates 4	24.95	24.88	25.01
	Primary root	Biological replicates 1	26.71	26.43	26.26
		Biological replicates 2	24.52	24.44	24.49
		Biological replicates 3	24.23	24.31	24.35
		Biological replicates 4	23.95	23.92	23.86
	Fibrous root	Biological replicates 1	23.3	23.59	23.51
		Biological replicates 2	25.46	25	25.04
		Biological replicates 3	23.52	23.27	23.42
		Biological replicates 4	23.98	23.76	23.99
	Wild wood stem	Biological replicates 1	24.24	24.3	24.12
		Biological replicates 2	24.4	23.96	24.41
		Biological replicates 3	24.53	24.45	24.53
		Biological replicates 4	26.8	26.7	26.82
	Cultivated wood stem	Biological replicates 1	24.32	24.28	24.35
		Biological replicates 2	24.6	24.49	24.58
		Biological replicates 3	25.05	25.32	25.11
		Biological replicates 4	24.25	24.2	24.24

## Sheet: TUB
TUB	Group	Ct value
			Technical replicates 1	Technical replicates 2	Technical replicates 3
Callus group	42℃	Biological replicates 1	24.65	24.73	24.71
		Biological replicates 2	24.44	24.45	24.32
		Biological replicates 3	23.87	23.86	23.82
		Biological replicates 4	23.81	23.81	23.85
	4℃	Biological replicates 1	25.77	25.78	25.67
		Biological replicates 2	23.5	23.68	23.69
		Biological replicates 3	23.55	23.54	23.33
		Biological replicates 4	25.12	24.98	25.11
	Mannitol	Biological replicates 1	22.96	23.04	23.13
		Biological replicates 2	23.75	23.55	23.75
		Biological replicates 3	23.16	23.24	23.22
		Biological replicates 4	23.58	23.31	23.48
	H2O2	Biological replicates 1	24.76	24.55	24.58
		Biological replicates 2	24.15	24.23	24.42
		Biological replicates 3	24.47	24.49	24.27
		Biological replicates 4	23.88	23.96	23.98
	NaCl	Biological replicates 1	24.04	24.08	23.97
		Biological replicates 2	24.42	24.43	24.5
		Biological replicates 3	24.24	24.21	24.28
		Biological replicates 4	24.25	24.03	24.21
	ABA	Biological replicates 1	22.8	23.04	23
		Biological replicates 2	22.22	22.15	22.47
		Biological replicates 3	23.47	23.56	23.34
		Biological replicates 4	24.53	24.71	24.8
	MeJA	Biological replicates 1	24.51	24.13	24.34
		Biological replicates 2	22.81	22.82	22.72
		Biological replicates 3	22.85	23.06	22.95
		Biological replicates 4	22.85	22.88	22.85
	SA	Biological replicates 1	22.97	22.88	23.02
		Biological replicates 2	23.28	23.21	23.19
		Biological replicates 3	23.31	23.27	23.29
		Biological replicates 4	23.54	23.21	23.59
	Brassinolide	Biological replicates 1	23.97	23.92	23.85
		Biological replicates 2	23.05	22.97	23.02
		Biological replicates 3	23.66	23.61	23.65
		Biological replicates 4	23.16	23.2	23.2
	Zeatin	Biological replicates 1	23.34	23.23	23.31
		Biological replicates 2	24.5	24.42	24.46
		Biological replicates 3	23.57	23.56	23.62
		Biological replicates 4	24.28	24.24	24.16
	ACC	Biological replicates 1	25.04	24.97	25.07
		Biological replicates 2	25.46	25.68	25.65
		Biological replicates 3	24.21	24.33	24.24
		Biological replicates 4	23.51	23.43	23.57
	GA3	Biological replicates 1	24.04	24.01	23.92
		Biological replicates 2	24.7	24.73	24.49
		Biological replicates 3	23.8	23.69	23.73
		Biological replicates 4	23.51	23.53	23.57
	ET	Biological replicates 1	24.44	24.55	24.58
		Biological replicates 2	23.98	23.92	24
		Biological replicates 3	25.12	25.06	24.98
		Biological replicates 4	25.48	25.53	25.23
	Ethanol_50	Biological replicates 1	20.87	20.91	21
		Biological replicates 2	21.77	21.71	21.74
		Biological replicates 3	21.79	21.82	21.81
		Biological replicates 4	21.89	21.91	21.84
	Ethanol_100	Biological replicates 1	21.92	21.99	21.94
		Biological replicates 2	23.99	23.94	24.01
		Biological replicates 3	23.06	23.09	23.05
		Biological replicates 4	24.8	24.84	24.71
	CK	Biological replicates 1	23.79	23.95	23.98
		Biological replicates 2	22.75	22.67	22.7
		Biological replicates 3	24.34	24.14	24.33
		Biological replicates 4	22	22.19	22.19
Differentiated group	Leaf	Biological replicates 1	23.09	22.93	23.09
		Biological replicates 2	23.85	23.68	23.66
		Biological replicates 3	22.88	23.05	23.19
		Biological replicates 4	24.9	24.7	24.45
	Petiole	Biological replicates 1	22.24	22.17	22.21
		Biological replicates 2	22.25	22.51	22.17
		Biological replicates 3	23.45	23.2	23.29
		Biological replicates 4	22.81	22.81	22.76
	Young stem	Biological replicates 1	25.7	25.64	25.58
		Biological replicates 2	24.85	25.08	24.92
		Biological replicates 3	25.79	25.96	25.76
		Biological replicates 4	25.67	25.78	25.62
	Primary root	Biological replicates 1	25.11	25.24	25
		Biological replicates 2	23.31	23.56	23.22
		Biological replicates 3	24.32	24.33	24.47
		Biological replicates 4	24.23	24.15	24.13
	Fibrous root	Biological replicates 1	26.43	26.01	26.11
		Biological replicates 2	26.47	26.57	26.62
		Biological replicates 3	25.77	25.89	25.67
		Biological replicates 4	26.7	26.84	26.67
	Wild wood stem	Biological replicates 1	24.64	25.07	24.72
		Biological replicates 2	25.69	25.87	25.9
		Biological replicates 3	24.7	24.81	24.83
		Biological replicates 4	27.79	28.29	28.13
	Cultivated wood stem	Biological replicates 1	25.71	26.04	26.02
		Biological replicates 2	25.75	26.06	26.1
		Biological replicates 3	26.68	26.98	26.81
		Biological replicates 4	26.7	26.66	26.88

## Sheet: UBCE2
UBCE2	Group	Ct value
			Technical replicates 1	Technical replicates 2	Technical replicates 3
Callus group	42℃	Biological replicates 1	20.84	21.21	20.96
		Biological replicates 2	21.51	21.82	21.51
		Biological replicates 3	20.81	20.57	20.55
		Biological replicates 4	20.22	20.19	20.01
	4℃	Biological replicates 1	23.15	23.44	23.33
		Biological replicates 2	22.32	22.18	22.3
		Biological replicates 3	21.73	21.48	21.56
		Biological replicates 4	21.67	22.01	21.75
	Mannitol	Biological replicates 1	21.02	20.84	20.81
		Biological replicates 2	22.07	21.92	21.92
		Biological replicates 3	22.22	22.17	21.83
		Biological replicates 4	21.68	21.75	21.61
	H2O2	Biological replicates 1	24.85	24.44	24.73
		Biological replicates 2	22.68	22.24	22.52
		Biological replicates 3	22.74	22.96	23.13
		Biological replicates 4	22.89	23.16	23.32
	NaCl	Biological replicates 1	23.28	23.53	23.7
		Biological replicates 2	22.74	22.53	22.82
		Biological replicates 3	22.3	22.28	22.19
		Biological replicates 4	22.14	22.34	22.63
	ABA	Biological replicates 1	20.18	20.58	20.32
		Biological replicates 2	19.55	19.46	19.53
		Biological replicates 3	20.6	21.04	21.06
		Biological replicates 4	22.68	22.34	22.48
	MeJA	Biological replicates 1	20.92	21.08	20.85
		Biological replicates 2	20.78	20.5	20.54
		Biological replicates 3	20.64	20.37	20.71
		Biological replicates 4	20.87	20.61	20.93
	SA	Biological replicates 1	20.12	20.28	20.21
		Biological replicates 2	19.75	19.75	19.93
		Biological replicates 3	19.71	19.59	19.65
		Biological replicates 4	19.25	19.5	19.42
	Brassinolide	Biological replicates 1	22.92	23.29	23.24
		Biological replicates 2	22.58	22.36	22.36
		Biological replicates 3	22.43	22.09	22.47
		Biological replicates 4	22.84	22.88	22.84
	Zeatin	Biological replicates 1	21.55	21.81	22.06
		Biological replicates 2	22.93	22.94	22.84
		Biological replicates 3	22.34	22.13	21.87
		Biological replicates 4	23.18	23.16	22.94
	ACC	Biological replicates 1	22.47	22.44	22.76
		Biological replicates 2	24.11	23.79	23.93
		Biological replicates 3	22.84	22.91	22.85
		Biological replicates 4	22.16	22.53	22.2
	GA3	Biological replicates 1	23.33	23.76	23.5
		Biological replicates 2	23.75	24.06	24.14
		Biological replicates 3	22.77	22.63	22.49
		Biological replicates 4	22.32	22.76	22.47
	ET	Biological replicates 1	23.45	23.28	23.63
		Biological replicates 2	22.67	22.85	22.62
		Biological replicates 3	23.26	23.39	23.15
		Biological replicates 4	24.3	24.03	23.84
	Ethanol_50	Biological replicates 1	21.34	21.18	21.48
		Biological replicates 2	20.97	21.17	21.38
		Biological replicates 3	19.91	20.17	20.09
		Biological replicates 4	22.21	21.88	21.82
	Ethanol_100	Biological replicates 1	20.17	20.35	20.51
		Biological replicates 2	22.73	22.34	22.61
		Biological replicates 3	21.21	21.14	21.31
		Biological replicates 4	22.47	21.97	22.14
	CK	Biological replicates 1	21.54	21.65	21.64
		Biological replicates 2	20.69	20.27	20.31
		Biological replicates 3	21.13	21.11	21.14
		Biological replicates 4	19.9	19.88	20.28
Differentiated group	Leaf	Biological replicates 1	22.41	22.37	22.27
		Biological replicates 2	22.55	22.93	22.83
		Biological replicates 3	23.1	23.34	23.04
		Biological replicates 4	23.21	23.53	23.59
	Petiole	Biological replicates 1	21.6	21.44	21.6
		Biological replicates 2	21.81	21.55	22
		Biological replicates 3	22.78	22.68	22.83
		Biological replicates 4	22.32	22.15	22.11
	Young stem	Biological replicates 1	25.28	24.93	25.36
		Biological replicates 2	25.68	25.61	25.73
		Biological replicates 3	24.45	24.33	24.52
		Biological replicates 4	24.56	24.48	24.52
	Primary root	Biological replicates 1	26.95	26.55	26.53
		Biological replicates 2	24.31	24.63	24.64
		Biological replicates 3	23.61	23.94	23.75
		Biological replicates 4	23.51	23.48	23.67
	Fibrous root	Biological replicates 1	22.95	22.98	23.01
		Biological replicates 2	24.67	24.55	24.62
		Biological replicates 3	22.81	22.75	22.81
		Biological replicates 4	23.32	23.45	23.53
	Wild wood stem	Biological replicates 1	23.96	24.18	24.03
		Biological replicates 2	24.8	25.02	25.14
		Biological replicates 3	24.11	23.93	24.11
		Biological replicates 4	25.94	26.02	25.95
	Cultivated wood stem	Biological replicates 1	24.23	23.85	24.03
		Biological replicates 2	25.07	25.25	24.81
		Biological replicates 3	26.05	25.93	25.84
		Biological replicates 4	24.16	24.44	24.01

[truncated: 2 more sheets: UPL7, YLS8]
